# Supplementary material for: In-Hospital Mortality Among 40,253 Older Adults with Hip Fracture: Survival Outcomes and Multivariate Analysis in a Chilean Cohort
Source: J Clin Med. 2025 Oct 30;14(21):7717. doi: 10.3390/jcm14217717 (PMC12608696; doi:10.3390/jcm14217717)
Supplement: Supplementary file 1 [file jcm-14-07717-s001.zip]

Archive with 1 entries (1 files):
- jcm-3934000-supplementary.pdf
